# Supplementary material for: Silk Bioprotein as a Novel Surgical-Site Wound Dressing: A Prospective, Randomized, Single-Blinded, Superiority Clinical Trial
Source: Aesthet Surg J Open Forum. 2023 Oct 20;5:ojad071. doi: 10.1093/asjof/ojad071 (PMC10603584; doi:10.1093/asjof/ojad071)
Supplement: ojad071_Supplementary_Data [file ojad071_Supplementary_Data.zip]

Archive with 6 entries (6 files):
- 23-0063_Supplemental Table 2.docx
- 23-0063_Supplemental Figure 1.jpg
- 23-0063_Supplemental Figure 2.jpg
- 23-0063_Supplemental Figure 3A.jpg
- 23-0063_Supplemental Figure 3B.jpg
- 23-0063_Supplemental Table 1.docx
